# Supplementary material for: Determination of Antimicrobial Resistance Megaplasmid-Like pESI Structures Contributing to the Spread of Salmonella Schwarzengrund in Japan
Source: Antibiotics (Basel). 2025 Mar 10;14(3):288. doi: 10.3390/antibiotics14030288 (PMC11939482; doi:10.3390/antibiotics14030288)
Supplement: Supplementary file 1 [file antibiotics-14-00288-s001.zip]

Archive with 1 entries (1 files):
- antibiotics-3516295-supplementary.pdf
